# Supplementary material for: Footbathing and Foot Trimming, and No Quarantine: Risks for High Prevalence of Lameness in a Random Sample of 269 Sheep Flocks in England, 2022
Source: Animals (Basel). 2024 Jul 14;14(14):2066. doi: 10.3390/ani14142066 (PMC11273439; doi:10.3390/ani14142066)
Supplement: Supplementary file 1 [file animals-14-02066-s001.zip]

Archive with 2 entries (2 files):
- Supplementary File S1 (Questionnaire).pdf
- Supplementary File S2.pdf
